# Supplementary material for: Evolutionary Strategies for Heavy Metal Resistance: Genomic Plasticity in Pseudomonas Versus Stability in Aeromonas and Bacillus
Source: Biology (Basel). 2026 May 9;15(10):751. doi: 10.3390/biology15100751 (PMC13203726; doi:10.3390/biology15100751)
Supplement: Supplementary file 1 [file biology-15-00751-s001.zip]

Archive with 1 entries (1 files):
- biology-4255380-supplementary.pdf
